# Supplementary material for: Neanderthal coexistence with Homo sapiens in Europe was affected by herbivore carrying capacity
Source: Sci Adv. 2023 Sep 22;9(38):eadi4099. doi: 10.1126/sciadv.adi4099 (PMC10516502; doi:10.1126/sciadv.adi4099)
Supplement: Supplementary file 2 — Movie S1 [file sciadv.adi4099_movie_s1.zip]

Archive with 1 entries (1 files):
- adi4099_Movie_S1.mp4
